# Supplementary material for: Nationwide seroprevalence of SARS-CoV-2 during the COVID-19 pandemic and prepandemic periods in Lao PDR
Source: PLoS One. 2025 Nov 13;20(11):e0336239. doi: 10.1371/journal.pone.0336239 (PMC12614595; doi:10.1371/journal.pone.0336239)
Supplement: S1 Table — (XLSX) [file pone.0336239.s001.xlsx]

## Sheet: Sheet1
Sample number	Year of sample collection	Age	Gender	ELISA resut	CLIA result	VNT result	Final result	Province
AP.M20.00211	2020	20	F	Positive	Negative	Negative	Negative	Attapue
AP.M20.00361	2020	18	M	Positive	Negative	Negative	Negative	Attapue
APM21.00083	2021	20	M	Positive	Positive	Negative	Positive	Attapue
APM21.00123	2021	18	M	Equivocal	Negative	Negative	Negative	Attapue
APM21.00129	2021	21	M	Positive	Negative	Negative	Negative	Attapue
APC21.00097	2021	42	M	Positive	Positive	Negative	Positive	Attapue
APC21.00107	2021	26	F	Positive	Positive	40	Positive	Attapue
APC21.00110	2021	36	F	Positive	Positive	Negative	Positive	Attapue
APC21.00117	2021	25	F	Positive	Positive	Negative	Positive	Attapue
APC21.00118	2021	32	F	Positive	Positive	Negative	Positive	Attapue
APC21.00127	2021	46	M	Equivocal	Positive	Negative	Negative	Attapue
APC21.00141	2021	33	F	Positive	Positive	20	Positive	Attapue
APC21.00142	2021	33	F	Positive	Positive	Negative	Positive	Attapue
APC21.00152	2021	27	M	Positive	Positive	Negative	Positive	Attapue
BL.M20.01679	2020	25	M	Equivocal	Negative	Negative	Negative	Bolikhamxay
BL.M20.01980	2020	18	M	Positive	Negative	Negative	Negative	Bolikhamxay
BL.M20.01990	2020	18	F	Equivocal	Negative	Negative	Negative	Bolikhamxay
BL.M20.01994	2020	17	M	Equivocal	Negative	Negative	Negative	Bolikhamxay
BL.M20.02005	2020	18	M	Positive	Negative	Negative	Negative	Bolikhamxay
BL.M20.02006	2020	17	F	Equivocal	Negative	Negative	Negative	Bolikhamxay
BL.M20.02009	2020	18	F	Equivocal	Negative	Negative	Negative	Bolikhamxay
BL.M20.02015	2020	17	F	Equivocal	Negative	Negative	Negative	Bolikhamxay
BL.M20.02019	2020	17	F	Equivocal	Missing	Missing	Missing	Bolikhamxay
BL.M20.02085	2020	17	F	Positive	Negative	Negative	Negative	Bolikhamxay
BL.M20.02099	2020	17	F	Positive	Negative	Negative	Negative	Bolikhamxay
BL.M20.02102	2020	39	M	Positive	Negative	Negative	Negative	Bolikhamxay
OXM21.00211	2021	24	F	Positive	Positive	Negative	Positive	Bolikhamxay
BK.C21.00286	2021	38	M	Positive	Positive	Negative	Positive	Borkeo
BK.C21.00300	2021	29	M	Positive	Positive	20	Positive	Borkeo
BK.C21.00301	2021	28	M	Equivocal	Negative	Negative	Negative	Borkeo
BK.C21.00305	2021	26	M	Positive	Positive	Negative	Positive	Borkeo
BK.C21.00306	2021	22	M	Positive	Negative	Negative	Negative	Borkeo
BK.C21.00307	2021	24	M	Positive	Positive	Negative	Positive	Borkeo
BK.C21.00311	2021	29	M	Positive	Negative	Negative	Negative	Borkeo
BK.C21.00313	2021	29	M	Positive	Missing	20	Missing	Borkeo
BK.C21.00314	2021	23	M	Positive	Positive	40	Positive	Borkeo
BK.C21.00323	2021	27	M	Positive	Positive	Negative	Positive	Borkeo
BK.C21.00327	2021	36	M	Positive	Positive	Negative	Positive	Borkeo
BK.C21.00328	2021	26	M	Equivocal	Negative	Negative	Negative	Borkeo
BK.C21.00330	2021	37	M	Positive	Positive	Negative	Positive	Borkeo
BK.C21.00332	2021	28	M	Equivocal	Negative	Negative	Negative	Borkeo
BK.C21.00342	2021	39	F	Positive	Positive	20	Positive	Borkeo
BK.C21.00343	2021	36	M	Positive	Positive	Negative	Positive	Borkeo
BK.C21.00344	2021	38	F	Positive	Positive	Negative	Positive	Borkeo
BK.C21.00345	2021	38	M	Positive	Positive	Negative	Positive	Borkeo
BK.C21.00348	2021	22	F	Positive	Negative	Negative	Negative	Borkeo
BK.C21.00351	2021	27	M	Positive	Positive	Negative	Positive	Borkeo
BK.C21.00352	2021	26	M	Positive	Positive	20	Positive	Borkeo
BK.C21.00367	2021	22	M	Positive	Positive	160	Positive	Borkeo
BK.C21.00369	2021	28	M	Positive	Negative	Negative	Negative	Borkeo
BK.C21.00382	2021	40	M	Positive	Positive	Negative	Positive	Borkeo
BK.C21.00384	2021	25	M	Positive	Missing	Negative	Missing	Borkeo
BK.M21.00028	2021	40	M	Positive	Positive	20	Positive	Borkeo
BK.M21.00029	2021	38	F	Positive	Positive	Negative	Positive	Borkeo
BK.M21.00030	2021	32	F	Positive	Positive	Negative	Positive	Borkeo
BK.M21.00032	2021	39	M	Positive	Negative	Negative	Negative	Borkeo
BK.M21.00033	2021	35	F	Positive	Positive	Negative	Positive	Borkeo
BK.M21.00034	2021	37	M	Positive	Negative	Negative	Negative	Borkeo
BK.M21.00035	2021	30	M	Positive	Missing	Negative	Missing	Borkeo
BK.M21.00036	2021	35	M	Positive	Negative	Negative	Negative	Borkeo
BK.M21.00037	2021	31	M	Positive	Positive	20	Positive	Borkeo
BK.M21.00039	2021	18	M	Positive	Negative	Negative	Negative	Borkeo
BK.M21.00042	2021	18	M	Positive	Positive	Negative	Positive	Borkeo
BK.M21.00043	2021	18	M	Positive	Positive	160	Positive	Borkeo
BK.M21.00044	2021	38	M	Positive	Positive	Negative	Positive	Borkeo
BK.M21.00046	2021	36	M	Positive	Positive	Negative	Positive	Borkeo
BK.M21.00052	2021	33	M	Positive	Negative	Negative	Negative	Borkeo
BK.M21.00053	2021	39	M	Equivocal	Missing	Negative	Missing	Borkeo
BK.M21.00056	2021	26	M	Equivocal	Positive	Negative	Negative	Borkeo
BK.C21.00387	2021	22	M	Equivocal	Negative	Negative	Negative	Borkeo
BK.C21.00389	2021	35	M	Positive	Negative	Negative	Negative	Borkeo
BK.C21.00393	2021	27	M	Positive	Positive	Negative	Positive	Borkeo
BK.C21.00394	2021	47	F	Positive	Positive	Negative	Positive	Borkeo
BK.C21.00395	2021	27	F	Positive	Positive	20	Positive	Borkeo
BK.C21.00396	2021	18	M	Equivocal	Negative	Negative	Negative	Borkeo
BK.C21.00397	2021	21	M	Equivocal	Negative	Negative	Negative	Borkeo
BK.C21.00402	2021	35	M	Positive	Positive	Negative	Positive	Borkeo
BK.C21.00405	2021	25	F	Equivocal	Negative	Negative	Negative	Borkeo
BK.C21.00407	2021	50	M	Equivocal	Missing	Negative	Missing	Borkeo
BK.C21.00408	2021	23	F	Positive	Positive	Negative	Positive	Borkeo
BK.C21.00409	2021	31	F	Positive	Positive	Negative	Positive	Borkeo
BK.C21.00413	2021	26	M	Positive	Positive	Negative	Positive	Borkeo
BK.C21.00415	2021	33	M	Positive	Positive	20	Positive	Borkeo
BK.C21.00419	2021	28	M	Positive	Missing	40	Positive	Borkeo
BK.C21.00420	2021	31	M	Positive	Positive	Negative	Positive	Borkeo
BK.C21.00422	2021	32	M	Positive	Positive	Negative	Positive	Borkeo
BK.C21.00423	2021	33	M	Positive	Positive	20	Positive	Borkeo
BK.C21.00424	2021	25	M	Positive	Positive	Undetermined	Positive	Borkeo
BK.C21.00425	2021	25	M	Positive	Positive	Negative	Positive	Borkeo
BK.C21.00427	2021	33	M	Positive	Positive	Negative	Positive	Borkeo
BK.C21.00428	2021	24	M	Positive	Positive	Negative	Positive	Borkeo
BK.C21.00429	2021	35	M	Positive	Positive	Negative	Positive	Borkeo
BK.C21.00430	2021	24	M	Positive	Negative	Negative	Negative	Borkeo
BK.C21.00431	2021	20	M	Positive	Negative	Negative	Negative	Borkeo
BK.C21.00433	2021	26	F	Positive	Positive	Negative	Positive	Borkeo
BK.C21.00436	2021	20	M	Positive	Positive	20	Positive	Borkeo
BK.C21.00437	2021	25	M	Positive	Negative	20	Negative	Borkeo
BK.C21.00438	2021	27	M	Positive	Positive	Negative	Positive	Borkeo
BK.C21.00439	2021	34	M	Positive	Positive	Negative	Positive	Borkeo
BK.C21.00440	2021	24	M	Positive	Positive	Negative	Positive	Borkeo
BK.C21.00441	2021	26	M	Positive	Negative	Negative	Negative	Borkeo
BK.C21.00447	2021	24	M	Positive	Positive	Negative	Positive	Borkeo
BK.C21.00448	2021	30	M	Equivocal	Negative	Negative	Negative	Borkeo
BK.C21.00449	2021	25	F	Positive	Positive	20	Positive	Borkeo
BK.C21.00453	2021	19	F	Positive	Positive	20	Positive	Borkeo
BK.C21.00456	2021	24	M	Positive	Negative	Negative	Negative	Borkeo
BK.C21.00457	2021	29	M	Positive	Positive	Negative	Positive	Borkeo
BK.C21.00458	2021	30	M	Equivocal	Negative	Negative	Negative	Borkeo
BK.C21.00459	2021	25	M	Positive	Positive	Negative	Positive	Borkeo
BK.C21.00461	2021	32	F	Positive	Positive	20	Positive	Borkeo
BK.C21.00465	2021	28	M	Positive	Positive	Negative	Positive	Borkeo
BK.C21.00467	2021	26	M	Positive	Positive	Negative	Positive	Borkeo
BK.C21.00469	2021	21	M	Positive	Positive	40	Positive	Borkeo
BK.C21.00470	2021	28	F	Positive	Positive	80	Positive	Borkeo
OXM21.00204	2021	36	M	Positive	Positive	Negative	Positive	Borkeo
BK.C21.00168	2021	25	M	Equivocal	Negative	Negative	Negative	Borkeo
CPMa21.00451	2021	18	M	Equivocal	Negative	Negative	Negative	Champasak
CPMa21.00462	2021	19	F	Equivocal	Negative	Negative	Negative	Champasak
CPMa21.00470	2021	19	M	Equivocal	Negative	Negative	Negative	Champasak
CPMb21.00126	2021	18	M	Positive	Negative	Negative	Negative	Champasak
CPMa21.00510	2021	17	M	Equivocal	Negative	Negative	Negative	Champasak
CPC21.00705	2021	38	M	Positive	Negative	Negative	Negative	Champasak
CPC21.00706	2021	35	M	Equivocal	Negative	Negative	Negative	Champasak
CPC21.00707	2021	25	M	Equivocal	Negative	Negative	Negative	Champasak
CPC21.00709	2021	35	M	Equivocal	Negative	Negative	Negative	Champasak
CPC21.00734	2021	27	M	Positive	Positive	Negative	Positive	Champasak
CPC21.00735	2021	26	M	Positive	Positive	20	Positive	Champasak
CPC21.00737	2021	46	F	Equivocal	Missing	20	Missing	Champasak
CPC21.00744	2021	43	F	Positive	Negative	20	Negative	Champasak
CPC21.00765	2021	49	F	Positive	Positive	80	Positive	Champasak
CPC21.00769	2021	24	M	Positive	Negative	40	Positive	Champasak
CPC21.00771	2021	35	M	Positive	Positive	20	Positive	Champasak
CPC21.00775	2021	24	M	Positive	Positive	Negative	Positive	Champasak
SV.M21.00330	2021	56	M	Positive	Positive	Negative	Positive	champasak
SV.M21.00332	2021	41	M	Positive	Positive	20	Positive	champasak
SV.M21.00542	2021	25	M	Positive	Missing	20	Negative	champasak
SV.M21.00543	2021	22	M	Positive	Negative	20	Negative	champasak
HP.M20.00290	2020	17	M	Positive	Negative	Negative	Negative	Houaphanh
HP.M20.00309	2020	18	M	Positive	Negative	Negative	Negative	Houaphanh
HP.M20.00392	2020	19	M	Positive	Negative	Negative	Negative	Houaphanh
HP.M20.00425	2020	20	F	Positive	Missing	Missing	Missing	Houaphanh
HP.M20.00452	2020	20	M	Positive	Negative	Negative	Negative	Houaphanh
HP.M20.00482	2020	30	F	Positive	Missing	Negative	Negative	Houaphanh
HP.M21.00010	2021	20	M	Positive	Negative	Negative	Negative	Houaphanh
HPM.21.00023	2021	19	F	Equivocal	Negative	Negative	Negative	Houaphanh
HPM.21.00042	2021	19	M	Positive	Negative	Negative	Negative	Houaphanh
HPC.21.00086	2021	31	M	Positive	Positive	Negative	Positive	Houaphanh
HPC.21.00089	2021	35	M	Positive	Negative	Negative	Negative	Houaphanh
HPC.21.00092	2021	29	M	Positive	Positive	20	Positive	Houaphanh
HPC.21.00095	2021	40	F	Positive	Positive	Negative	Positive	Houaphanh
HPC.21.00097	2021	18	F	Equivocal	Negative	20	Negative	Houaphanh
HPC.21.00101	2021	30	M	Positive	Positive	Negative	Positive	Houaphanh
HPC.21.00109	2021	41	F	Positive	Positive	20	Positive	Houaphanh
HPC.21.00129	2021	27	M	Positive	Negative	20	Negative	Houaphanh
HPM.21.00152	2021	41	F	Positive	Positive	Negative	Positive	Houaphanh
HPM.21.00155	2021	34	F	Positive	Positive	Negative	Positive	Houaphanh
HPC.21.00135	2021	29	F	Positive	Positive	Negative	Positive	Houaphanh
HPC.21.00145	2021	31	F	Positive	Positive	40	Positive	Houaphanh
HPC.21.00147	2021	21	F	Positive	Negative	Undetermined	Undetermined	Houaphanh
HPC.21.00148	2021	34	M	Positive	Negative	Negative	Negative	Houaphanh
HPC.21.00155	2021	25	F	Positive	Positive	Negative	Positive	Houaphanh
HPC.21.00158	2021	28	M	Equivocal	Negative	Negative	Negative	Houaphanh
HPC.21.00159	2021	21	F	Equivocal	Positive	Undetermined	Undetermined	Houaphanh
HPC.21.00165	2021	38	M	Positive	Negative	Negative	Negative	Houaphanh
HPC.21.00170	2021	37	M	Positive	Positive	20	Positive	Houaphanh
HPC.21.00172	2021	24	M	Positive	Negative	Negative	Negative	Houaphanh
HPC.21.00173	2021	35	M	Positive	Negative	Negative	Negative	Houaphanh
HPC.21.00183	2021	35	M	Positive	Negative	Negative	Negative	Houaphanh
HPC.21.00184	2021	24	M	Positive	Positive	20	Positive	Houaphanh
HPC.21.00189	2021	25	F	Positive	Positive	Negative	Positive	Houaphanh
HPM.21.00158	2021	49	M	Positive	Positive	Negative	Positive	Houaphanh
HPM.21.00159	2021	31	M	Positive	Positive	20	Positive	Houaphanh
HPM.21.00160	2021	31	F	Positive	Positive	Negative	Positive	Houaphanh
HPM.21.00161	2021	37	M	Equivocal	Negative	Negative	Negative	Houaphanh
HPM.21.00163	2021	34	F	Positive	Positive	Negative	Positive	Houaphanh
HPM.21.00164	2021	41	F	Equivocal	Negative	Negative	Negative	Houaphanh
HPM.21.00165	2021	30	F	Positive	Negative	Negative	Negative	Houaphanh
HPC.21.00193	2021	28	M	Equivocal	Negative	Negative	Negative	Houaphanh
SV.M21.00545	2021	26	M	Positive	Negative	80	Positive	Houaphanh
LN.M20.00423	2020	19	F	Positive	Negative	Negative	Negative	Luang-Namtha
LN.M20.00431	2020	23	M	Positive	Negative	Negative	Negative	Luang-Namtha
LN.M20.00508	2020	34	F	Positive	Negative	Negative	Negative	Luang-Namtha
LN.M20.00581	2020	31	M	Positive	Missing	Negative	Negative	Luang-Namtha
LN.C21.00088	2021	23	F	Positive	Positive	Negative	Positive	Luang-Namtha
LN.C21.00098	2021	31	M	Positive	Missing	Missing	Missing	Luang-Namtha
LN.C21.00099	2021	23	F	Positive	Positive	Negative	Positive	Luang-Namtha
LN.C21.00102	2021	24	F	Positive	Positive	Negative	Positive	Luang-Namtha
LN.C21.00103	2021	39	M	Positive	Positive	20	Positive	Luang-Namtha
LN.C21.00104	2021	27	M	Positive	Positive	20	Positive	Luang-Namtha
LN.C21.00105	2021	38	M	Positive	Negative	Negative	Negative	Luang-Namtha
LN.C21.00110	2021	36	M	Positive	Negative	Negative	Negative	Luang-Namtha
LN.M21.00341	2021	42	M	Positive	Positive	Negative	Positive	Luang-Namtha
LN.M21.00342	2021	51	M	Positive	Negative	Negative	Negative	Luang-Namtha
LN.M21.00343	2021	42	M	Positive	Negative	Negative	Negative	Luang-Namtha
LN.C21.00113	2021	39	F	Positive	Negative	20	Negative	Luang-Namtha
LN.M21.00344	2021	36	F	Positive	Positive	20	Positive	Luang-Namtha
LN.M21.00345	2021	29	F	Positive	Positive	Negative	Positive	Luang-Namtha
LN.M21.00348	2021	28	F	Positive	Positive	20	Positive	Luang-Namtha
LN.M21.00349	2021	39	M	Equivocal	Negative	Negative	Negative	Luang-Namtha
LN.M21.00351	2021	42	F	Positive	Negative	Negative	Negative	Luang-Namtha
LN.M21.00354	2021	39	F	Positive	Positive	Negative	Positive	Luang-Namtha
LN.M21.00359	2021	28	M	Positive	Positive	Negative	Positive	Luang-Namtha
LN.M21.00360	2021	42	F	Positive	Negative	Negative	Negative	Luang-Namtha
LN.M21.00363	2021	41	M	Positive	Positive	20	Positive	Luang-Namtha
LN.M21.00364	2021	33	F	Positive	Positive	Negative	Positive	Luang-Namtha
LN.M21.00366	2021	28	M	Equivocal	Negative	Negative	Negative	Luang-Namtha
LN.M21.00369	2021	39	F	Positive	Negative	Negative	Negative	Luang-Namtha
LN.M21.00370	2021	35	M	Positive	Negative	Negative	Negative	Luang-Namtha
LN.M21.00371	2021	39	M	Equivocal	Negative	Negative	Negative	Luang-Namtha
LN.M21.00375	2021	39	M	Positive	Negative	20	Negative	Luang-Namtha
LN.C21.00119	2021	32	M	Positive	Positive	Negative	Positive	Luang-Namtha
LN.C21.00122	2021	28	M	Positive	Positive	Negative	Positive	Luang-Namtha
LN.C21.00124	2021	20	M	Positive	Negative	Negative	Negative	Luang-Namtha
LN.C21.00125	2021	31	M	Positive	Positive	Negative	Positive	Luang-Namtha
LN.M21.00382	2021	27	F	Positive	Positive	20	Positive	Luang-Namtha
LN.M21.00383	2021	24	F	Equivocal	Negative	Negative	Negative	Luang-Namtha
LN.M21.00387	2021	30	M	Positive	Negative	Negative	Negative	Luang-Namtha
LN.M21.00389	2021	43	M	Equivocal	Negative	Negative	Negative	Luang-Namtha
LN.M21.00392	2021	25	M	Equivocal	Positive	Negative	Negative	Luang-Namtha
LN.M21.00395	2021	27	M	Equivocal	Negative	Negative	Negative	Luang-Namtha
LN.M21.00396	2021	25	M	Positive	Positive	Negative	Positive	Luang-Namtha
LN.M21.00397	2021	38	M	Equivocal	Negative	Negative	Negative	Luang-Namtha
LN.M21.00399	2021	30	M	Positive	Negative	Negative	Negative	Luang-Namtha
LN.M21.00400	2021	24	M	Equivocal	Negative	Negative	Negative	Luang-Namtha
LN.C21.00128	2021	30	F	Positive	Positive	Negative	Positive	Luang-Namtha
LN.C21.00131	2021	22	M	Positive	Positive	Negative	Positive	Luang-Namtha
LN.C21.00132	2021	22	M	Positive	Positive	80	Positive	Luang-Namtha
OXM21.00205	2021	35	M	Positive	Positive	Undetermined	Positive	Luang-Namtha
BK.C21.00156	2021	26	M	Positive	Positive	Negative	Positive	Luang-Namtha
LP.C20.00882	2020	37	M	Equivocal	Negative	Negative	Negative	Luang-Prabang
LP.C20.00891	2020	18	F	Equivocal	Positive	Negative	Negative	Luang-Prabang
LP.C20.00912	2020	18	F	Equivocal	Negative	Negative	Negative	Luang-Prabang
LP.C20.00946	2020	23	F	Positive	Negative	Negative	Negative	Luang-Prabang
LP.C20.01084	2020	30	F	Equivocal	Negative	Negative	Negative	Luang-Prabang
LP.C21.00345	2021	50	M	Positive	Negative	Negative	Negative	Luang-Prabang
LP.M21.00382	2021	20	M	Positive	Missing	Missing	Missing	Luang-Prabang
LP.M21.00418	2021	21	M	Positive	Missing	Missing	Missing	Luang-Prabang
LP.C21.00393	2021	22	F	Positive	Negative	Negative	Negative	Luang-Prabang
SV.M21.00530	2021	28	M	Positive	Missing	Undetermined	Undetermined	Luang-Prabang
OXC21.00177	2021	28	M	Positive	Positive	Negative	Positive	Oudomxay
OXC21.00183	2021	52	M	Positive	Negative	Negative	Negative	Oudomxay
OXC21.00184	2021	39	F	Positive	Negative	Negative	Negative	Oudomxay
OXC21.00188	2021	27	F	Positive	Positive	Negative	Positive	Oudomxay
OXC21.00189	2021	28	F	Positive	Negative	Negative	Negative	Oudomxay
OXC21.00195	2021	30	M	Positive	Positive	20	Positive	Oudomxay
OXC21.00223	2021	23	F	Positive	Positive	Negative	Positive	Oudomxay
OXC21.00229	2021	29	M	Positive	Negative	Negative	Negative	Oudomxay
OXC21.00233	2021	32	M	Equivocal	Negative	Negative	Negative	Oudomxay
OXC21.00234	2021	21	M	Positive	Negative	Negative	Negative	Oudomxay
OXC21.00237	2021	31	F	Positive	Negative	Negative	Negative	Oudomxay
OXC21.00239	2021	30	M	Positive	Positive	Negative	Positive	Oudomxay
OXC21.00241	2021	38	M	Positive	Positive	20	Positive	Oudomxay
OXC21.00242	2021	29	M	Positive	Positive	20	Positive	Oudomxay
OXC21.00249	2021	27	M	Equivocal	Missing	Negative	Missing	Oudomxay
OXC21.00268	2021	34	M	Positive	Positive	Negative	Positive	Oudomxay
OXC21.00280	2021	29	F	Positive	Negative	Negative	Negative	Oudomxay
OXC21.00284	2021	22	M	Positive	Positive	40	Positive	Oudomxay
OXC21.00285	2021	27	M	Positive	Positive	Negative	Positive	Oudomxay
OXC21.00287	2021	26	M	Equivocal	Negative	Negative	Negative	Oudomxay
OXC21.00290	2021	30	F	Positive	Negative	Negative	Negative	Oudomxay
OXC21.00293	2021	28	M	Positive	Negative	20	Negative	Oudomxay
BK.C21.00385	2021	26	M	Positive	Positive	Negative	Positive	Oudomxay
OXC21.00297	2021	34	F	Positive	Positive	Negative	Positive	Oudomxay
OXC21.00301	2021	24	M	Positive	Negative	Negative	Negative	Oudomxay
OXC21.00302	2021	42	F	Positive	Negative	Negative	Negative	Oudomxay
OXC21.00304	2021	28	F	Positive	Positive	Negative	Positive	Oudomxay
OXC21.00305	2021	36	M	Positive	Negative	Negative	Negative	Oudomxay
OXC21.00307	2021	26	F	Positive	Positive	Negative	Positive	Oudomxay
OXC21.00312	2021	26	M	Equivocal	Negative	Negative	Negative	Oudomxay
OXC21.00315	2021	26	M	Positive	Positive	40	Positive	Oudomxay
OXC21.00316	2021	38	F	Positive	Negative	Negative	Negative	Oudomxay
OXC21.00317	2021	40	F	Positive	Positive	20	Positive	Oudomxay
OXC21.00318	2021	35	F	Positive	Positive	Negative	Positive	Oudomxay
OXC21.00321	2021	27	M	Positive	Positive	Undetermined	Positive	Oudomxay
OXC21.00322	2021	26	F	Equivocal	Negative	Negative	Negative	Oudomxay
OXC21.00323	2021	37	M	Positive	Negative	40	Positive	Oudomxay
OXC21.00325	2021	27	F	Equivocal	Negative	Negative	Negative	Oudomxay
OXC21.00330	2021	30	M	Positive	Positive	40	Positive	Oudomxay
OXC21.00333	2021	34	M	Positive	Positive	Negative	Positive	Oudomxay
OXC21.00336	2021	28	M	Equivocal	Negative	20	Negative	Oudomxay
OXC21.00342	2021	21	M	Positive	Positive	Negative	Positive	Oudomxay
OXC21.00343	2021	30	M	Positive	Positive	Negative	Positive	Oudomxay
OXC21.00345	2021	29	M	Positive	Positive	Negative	Positive	Oudomxay
OXC21.00346	2021	29	M	Positive	Positive	Negative	Positive	Oudomxay
OXC21.00355	2021	32	M	Positive	Positive	Negative	Positive	Oudomxay
OXC21.00357	2021	37	F	Equivocal	Negative	Negative	Negative	Oudomxay
OXC21.00362	2021	36	M	Positive	Positive	Negative	Positive	Oudomxay
OXC21.00363	2021	30	F	Positive	Positive	Negative	Positive	Oudomxay
OXC21.00365	2021	35	M	Equivocal	Negative	Negative	Negative	Oudomxay
OXC21.00366	2021	37	M	Positive	Negative	Negative	Negative	Oudomxay
OXC21.00370	2021	29	M	Positive	Negative	Negative	Negative	Oudomxay
OXC21.00371	2021	33	M	Positive	Positive	Negative	Positive	Oudomxay
OXC21.00376	2021	35	M	Positive	Negative	80	Positive	Oudomxay
OXC21.00379	2021	18	M	Positive	Positive	Negative	Positive	Oudomxay
OXC21.00380	2021	37	M	Equivocal	Negative	Negative	Negative	Oudomxay
OXC21.00381	2021	38	F	Positive	Negative	Negative	Negative	Oudomxay
OXC21.00382	2021	38	M	Positive	Positive	20	Positive	Oudomxay
OXC21.00383	2021	34	M	Positive	Negative	Negative	Negative	Oudomxay
OXC21.00386	2021	40	M	Positive	Positive	Negative	Positive	Oudomxay
OXC21.00387	2021	38	M	Positive	Negative	Negative	Negative	Oudomxay
OXC21.00389	2021	37	M	Positive	Positive	Negative	Positive	Oudomxay
OXC21.00390	2021	28	M	Positive	Positive	Negative	Positive	Oudomxay
OXC21.00391	2021	37	F	Equivocal	Negative	Negative	Negative	Oudomxay
OXC21.00392	2021	26	M	Positive	Positive	Negative	Positive	Oudomxay
OXC21.00393	2021	30	M	Positive	Negative	Negative	Negative	Oudomxay
OXC21.00394	2021	30	F	Positive	Positive	Negative	Positive	Oudomxay
OXC21.00395	2021	38	M	Positive	Positive	Undetermined	Positive	Oudomxay
OXC21.00396	2021	35	F	Equivocal	Negative	Negative	Negative	Oudomxay
OXC21.00400	2021	34	M	Positive	Negative	Negative	Negative	Oudomxay
OXC21.00401	2021	27	F	Positive	Positive	20	Positive	Oudomxay
OXC21.00403	2021	28	M	Positive	Negative	Negative	Negative	Oudomxay
OXM21.00200	2021	35	M	Positive	Positive	Negative	Positive	Oudomxay
OXM21.00201	2021	38	M	Equivocal	Negative	Negative	Negative	Oudomxay
OXM21.00202	2021	30	M	Positive	Positive	Negative	Positive	Oudomxay
OXM21.00209	2021	29	M	Equivocal	Negative	20	Negative	Oudomxay
OXC21.00407	2021	19	F	Positive	Negative	20	Negative	Oudomxay
OXC21.00408	2021	20	M	Positive	Positive	20	Positive	Oudomxay
OXC21.00409	2021	24	M	Positive	Positive	Negative	Positive	Oudomxay
OXC21.00410	2021	20	M	Positive	Positive	Negative	Positive	Oudomxay
OXC21.00414	2021	31	M	Positive	Positive	Undetermined	Positive	Oudomxay
OXC21.00415	2021	33	M	Equivocal	Negative	Negative	Negative	Oudomxay
OXC21.00417	2021	25	M	Positive	Negative	Negative	Negative	Oudomxay
OXC21.00418	2021	31	M	Positive	Positive	Negative	Positive	Oudomxay
OXC21.00419	2021	32	M	Positive	Negative	Negative	Negative	Oudomxay
OXC21.00420	2021	28	M	Positive	Positive	Negative	Positive	Oudomxay
OXC21.00422	2021	38	M	Positive	Positive	Negative	Positive	Oudomxay
OXC21.00423	2021	39	M	Positive	Positive	Negative	Positive	Oudomxay
OXC21.00424	2021	17	M	Positive	Negative	Negative	Negative	Oudomxay
OXM21.00199	2021	31	F	Positive	Positive	Negative	Positive	Oudomxay
SV.M21.00305	2021	20	M	Positive	Negative	Negative	Negative	Salavan
SV.M21.00321	2021	31	F	Positive	Positive	20	Positive	Salavan
SV.M21.00322	2021	38	M	Equivocal	Negative	Negative	Negative	Salavan
SV.M21.00324	2021	30	M	Positive	Positive	20	Positive	Salavan
SV.M21.00329	2021	36	M	Positive	Positive	20	Positive	Salavan
SV.M21.00331	2021	53	F	Positive	Positive	20	Positive	Salavan
SV.M21.00336	2021	48	M	Positive	Positive	80	Positive	Salavan
SV.M21.00373	2021	30	M	Positive	Positive	80	Positive	Salavan
SV.M21.00374	2021	51	M	Positive	Negative	Negative	Negative	Salavan
SV.M21.00375	2021	36	M	Positive	Positive	Negative	Positive	Salavan
SV.M21.00376	2021	33	F	Positive	Positive	40	Positive	Salavan
SV.M21.00377	2021	28	F	Positive	Negative	Negative	Negative	Salavan
SV.M21.00379	2021	24	M	Positive	Negative	20	Negative	Salavan
SV.M21.00380	2021	27	M	Positive	Positive	40	Positive	Salavan
SV.M21.00381	2021	23	M	Positive	Negative	Negative	Negative	Salavan
SV.M21.00382	2021	25	M	Positive	Negative	20	Negative	Salavan
SV.M21.00383	2021	26	M	Equivocal	Negative	Negative	Negative	Salavan
SV.M21.00384	2021	40	M	Positive	Negative	20	Negative	Salavan
SV.M21.00385	2021	38	F	Positive	Positive	Negative	Positive	Salavan
SV.M21.00386	2021	40	M	Positive	Positive	20	Positive	Salavan
SV.M21.00387	2021	44	F	Positive	Positive	Negative	Positive	Salavan
SV.M21.00401	2021	21	M	Equivocal	Negative	Negative	Negative	Salavan
SV.M21.00404	2021	23	M	Positive	Positive	40	Positive	Salavan
SV.M21.00407	2021	23	M	Equivocal	Negative	80	Negative	Salavan
SV.M21.00408	2021	19	F	Positive	Positive	160	Positive	Salavan
SV.M21.00420	2021	21	M	Positive	Missing	40	Positive	Salavan
SV.M21.00421	2021	21	F	Positive	Positive	160	Positive	Salavan
SV.M21.00422	2021	22	M	Equivocal	Negative	20	Negative	Salavan
SV.M21.00430	2021	20	M	Positive	Positive	Negative	Positive	Salavan
SV.M21.00434	2021	30	M	Positive	Missing	Negative	Missing	Salavan
SV.M21.00442	2021	21	M	Positive	Negative	20	Negative	Salavan
SV.M21.00445	2021	32	F	Positive	Negative	40	Positive	Salavan
SV.M21.00451	2021	40	F	Positive	Negative	Negative	Negative	Salavan
SV.M21.00452	2021	45	F	Equivocal	Negative	40	Negative	Salavan
SV.M21.00461	2021	38	F	Positive	Positive	160	Positive	Salavan
SV.M21.00462	2021	51	F	Positive	Negative	Negative	Negative	Salavan
SV.M21.00464	2021	39	F	Positive	Missing	80	Positive	Salavan
SV.M21.00469	2021	46	F	Positive	Missing	Negative	Missing	Salavan
SV.M21.00470	2021	46	F	Equivocal	Missing	40	Missing	Salavan
SV.M21.00471	2021	30	F	Positive	Missing	Negative	Missing	Salavan
SV.M21.00473	2021	30	M	Positive	Missing	Undetermined	Undetermined	Salavan
SV.M21.00474	2021	34	M	Equivocal	Missing	Negative	Missing	Salavan
SV.M21.00477	2021	43	M	Positive	Positive	40	Positive	Salavan
SV.M21.00481	2021	23	M	Equivocal	Missing	80	Missing	Salavan
SV.M21.00482	2021	34	M	Positive	Positive	20	Positive	Salavan
SV.M21.00485	2021	28	F	Positive	Missing	40	Positive	Salavan
SV.M21.00488	2021	22	M	Positive	Missing	20	Missing	Salavan
SV.M21.00489	2021	33	M	Positive	Negative	40	Positive	Salavan
SV.M21.00490	2021	26	M	Positive	Positive	40	Positive	Salavan
SV.M21.00491	2021	39	M	Positive	Negative	Negative	Negative	Salavan
SV.M21.00492	2021	34	M	Positive	Negative	40	Positive	Salavan
SV.M21.00495	2021	36	M	Equivocal	Negative	20	Negative	Salavan
SV.M21.00496	2021	32	M	Positive	Missing	20	Missing	Salavan
SV.M21.00498	2021	20	M	Positive	Positive	40	Positive	Salavan
SV.M21.00501	2021	30	F	Positive	Positive	160	Positive	Salavan
SV.M21.00502	2021	20	M	Positive	Negative	Negative	Negative	Salavan
SV.M21.00504	2021	27	M	Equivocal	Negative	Negative	Negative	Salavan
SV.M21.00507	2021	29	M	Positive	Negative	Undetermined	Undetermined	Salavan
SV.M21.00509	2021	29	M	Positive	Negative	20	Negative	Salavan
SV.M21.00512	2021	28	M	Positive	Negative	80	Positive	Salavan
SV.M21.00516	2021	26	M	Equivocal	Missing	40	Missing	Salavan
SV.M21.00517	2021	26	M	Equivocal	Missing	40	Missing	Salavan
SV.M21.00519	2021	31	M	Positive	Negative	40	Positive	Salavan
SV.M21.00520	2021	24	M	Positive	Negative	20	Negative	Salavan
SV.M21.00521	2021	36	M	Positive	Missing	20	Missing	Salavan
SV.M21.00523	2021	27	M	Equivocal	Negative	Negative	Negative	Salavan
SV.M21.00526	2021	34	M	Equivocal	Missing	20	Missing	Salavan
SV.M21.00531	2021	25	M	Positive	Missing	20	Missing	Salavan
SV.M21.00533	2021	28	M	Positive	Missing	40	Positive	Salavan
SV.M21.00538	2021	29	M	Equivocal	Missing	Negative	Missing	Salavan
SV.M21.00548	2021	35	M	Positive	Negative	20	Negative	Salavan
SV.M21.00552	2021	33	F	Positive	Missing	Missing	Missing	Salavan
SV.M21.00553	2021	54	M	Positive	Positive	40	Positive	Salavan
SV.M21.00561	2021	30	M	Positive	Negative	Negative	Negative	Salavan
SV.M21.00564	2021	20	M	Positive	Missing	Negative	Missing	Salavan
SV.M21.00573	2021	20	M	Positive	Missing	20	Missing	Salavan
SV.M21.00580	2021	29	M	Positive	Positive	Negative	Positive	Salavan
SV.M21.00581	2021	27	M	Positive	Missing	Negative	Missing	Salavan
SV.M21.00582	2021	33	M	Positive	Positive	20	Positive	Salavan
SV.M21.00583	2021	30	M	Positive	Positive	Negative	Positive	Salavan
SV.M21.00584	2021	39	M	Equivocal	Negative	Negative	Negative	Salavan
SV.M21.00585	2021	39	M	Equivocal	Negative	20	Negative	Salavan
SV.M21.00590	2021	35	M	Positive	Positive	Negative	Positive	Salavan
SV.M21.00597	2021	55	M	Equivocal	Missing	Negative	Missing	Salavan
SV.M21.00598	2021	37	M	Positive	Missing	Negative	Missing	Salavan
SV.M21.00599	2021	28	F	Positive	Positive	Negative	Positive	Salavan
NC1500662	2015	42	m	Equivocal	Negative	Negative	Negative	Vientiane Capital
NC1501502	2015	29	f	Positive	Negative	20	Negative	Vientiane Capital
Nc Ma20.00177	2020	31	M	Positive	Negative	Negative	Negative	Vientiane Capital
Nc Ma20.00233	2020	36	F	Positive	Negative	Negative	Negative	Vientiane Capital
Nc Ma20.00247	2020	30	M	Positive	Negative	Negative	Negative	Vientiane Capital
Nc Ma20.00269	2020	30	M	Positive	Negative	Negative	Negative	Vientiane Capital
Nc Ma20.00344	2020	54	M	Equivocal	Negative	Negative	Negative	Vientiane Capital
Nc Ma20.00345	2020	29	M	Positive	Negative	Negative	Negative	Vientiane Capital
Nc Ma20.00346	2020	31	M	Equivocal	Positive	Negative	Negative	Vientiane Capital
Nc Ma20.00348	2020	47	M	Positive	Equivocal	Negative	Negative	Vientiane Capital
Nc Ma20.00359	2020	41	M	Equivocal	Negative	Negative	Negative	Vientiane Capital
Nc Ma20.00362	2020	28	M	Positive	Equivocal	Negative	Negative	Vientiane Capital
Nc Ma20.00380	2020	24	F	Positive	Negative	Negative	Negative	Vientiane Capital
Nc Ma20.00383	2020	33	F	Equivocal	Equivocal	Negative	Negative	Vientiane Capital
Nc Ma20.00399	2020	39	M	Equivocal	Negative	Negative	Negative	Vientiane Capital
Nc Ma20.00404	2020	26	M	Equivocal	Negative	Negative	Negative	Vientiane Capital
Nc Ma20.00406	2020	22	M	Equivocal	Negative	Negative	Negative	Vientiane Capital
Nc Ma20.00418	2020	17	M	Equivocal	Negative	Negative	Negative	Vientiane Capital
Nc Ma20.00429	2020	21	F	Positive	Negative	Negative	Negative	Vientiane Capital
NC.C21.01909	2021	36	F	Equivocal	Positive	Negative	Negative	Vientiane Capital
VT.C21.00209	2021	38	F	Positive	Positive	20	Positive	Vientiane Capital
VT.C21.00221	2021	43	M	Positive	Negative	Negative	Negative	Vientiane Capital
BK.C21.00463	2021	33	M	Positive	Negative	Negative	Negative	Vientiane Capital
SV.M21.00537	2021	25	M	Equivocal	Missing	40	Missing	Vientiane capital
VT.M21.00989	2021	35	M	Positive	Negative	Negative	Negative	Vientiane Province
VT.C21.00156	2021	44	M	Positive	Positive	80	Positive	Vientiane Province
VT.C21.00173	2021	52	M	Positive	Positive	20	Positive	Vientiane Province
VT.C21.00195	2021	19	F	Positive	Negative	Negative	Negative	Vientiane Province
VT.C21.00197	2021	44	F	Equivocal	Missing	Missing	Missing	Vientiane Province
VT.C21.00206	2021	18	F	Equivocal	Negative	Negative	Negative	Vientiane Province
VT.M21.01011	2021	30	M	Positive	Positive	Negative	Positive	Vientiane Province
VT.M21.01028	2021	18	M	Positive	Negative	Negative	Negative	Vientiane Province
BK.C21.00173	2021	22	M	Positive	Negative	Negative	Negative	Vientiane Province
SB.M20.00269	2020	18	F	Positive	Negative	Negative	Negative	Xayabury
SB.M20.00270	2020	18	M	Positive	Negative	Negative	Negative	Xayabury
SB.C20.00840	2020	43	M	Equivocal	Negative	Negative	Negative	Xayabury
SB.C20.00843	2020	37	M	Positive	Negative	Negative	Negative	Xayabury
SB.M20.00803	2020	17	M	Equivocal	Negative	Negative	Negative	Xayabury
SB.M20.00835	2020	18	M	Positive	Negative	Negative	Negative	Xayabury
SB.M20.00855	2020	21	M	Positive	Missing	Missing	Missing	Xayabury
SB.M20.00862	2020	27	M	Positive	Missing	Missing	Missing	Xayabury
SB.M20.00880	2020	21	M	Positive	Negative	Negative	Negative	Xayabury
SB.M20.00885	2020	21	F	Positive	Equivocal	Negative	Negative	Xayabury
SB.M21.00130	2021	17	M	Positive	Negative	Negative	Negative	Xayabury
SB.M21.00131	2021	17	M	Equivocal	Negative	Negative	Negative	Xayabury
SB.C21.00252	2021	18	M	Positive	Negative	Negative	Negative	Xayabury
SB.C21.00270	2021	57	M	Positive	Missing	Negative	Missing	Xayabury
SB.C21.00441	2021	34	F	Positive	Positive	40	Positive	Xayabury
SB.M21.00146	2021	18	M	Positive	Negative	Negative	Negative	Xayabury
OXC21.00374	2021	31	M	Equivocal	Negative	Negative	Negative	Xayabury
XK.M20.00250	2020	34	M	Positive	Negative	Negative	Negative	Xiengkhuang
XKM21.00258	2021	21	M	Equivocal	Negative	Negative	Negative	Xiengkhuang
XKC21.00150	2021	28	M	Positive	Positive	20	Positive	Xiengkhuang
XKC21.00153	2021	33	F	Positive	Positive	Negative	Positive	Xiengkhuang
XKC21.00157	2021	33	M	Positive	Positive	80	Positive	Xiengkhuang
XKC21.00160	2021	21	M	Equivocal	Negative	Negative	Negative	Xiengkhuang
XKC21.00168	2021	54	M	Positive	Negative	Negative	Negative	Xiengkhuang
XKC21.00171	2021	27	M	Positive	Positive	Negative	Positive	Xiengkhuang
XKC21.00172	2021	31	M	Positive	Negative	Negative	Negative	Xiengkhuang
XKM21.00334	2021	20	M	Positive	Positive	Negative	Positive	Xiengkhuang
XKM21.00335	2021	23	M	Positive	Negative	Negative	Negative	Xiengkhuang
XKM21.00336	2021	43	M	Positive	Negative	Negative	Negative	Xiengkhuang
XKM21.00340	2021	27	F	Positive	Negative	Negative	Negative	Xiengkhuang
XKM21.00341	2021	27	F	Equivocal	Positive	Negative	Negative	Xiengkhuang
XKM21.00342	2021	27	F	Positive	Positive	Negative	Positive	Xiengkhuang
XKM21.00344	2021	28	M	Positive	Negative	20	Negative	Xiengkhuang
XKM21.00345	2021	34	M	Positive	Positive	Negative	Positive	Xiengkhuang
XKC21.00173	2021	31	F	Positive	Negative	20	Negative	Xiengkhuang
XKC21.00175	2021	33	M	Positive	Positive	Negative	Positive	Xiengkhuang
XKC21.00177	2021	35	M	Positive	Positive	Negative	Positive	Xiengkhuang
XKC21.00178	2021	27	F	Positive	Positive	Negative	Positive	Xiengkhuang
XKM21.00351	2021	28	M	Positive	Positive	Negative	Positive	Xiengkhuang
XKM21.00364	2021	17	M	Equivocal	Negative	Negative	Negative	Xiengkhuang
