# Supplementary material for: Nationwide seroprevalence of SARS-CoV-2 during the COVID-19 pandemic and prepandemic periods in Lao PDR
Source: PLoS One. 2025 Nov 13;20(11):e0336239. doi: 10.1371/journal.pone.0336239 (PMC12614595; doi:10.1371/journal.pone.0336239)
Supplement: S2 Table — (XLSX) [file pone.0336239.s002.xlsx]

## Sheet: Sheet1
Name of Provinces(1)	2021	2021
Name of Provinces(1)	Total	Female
Whole country	7338000	3662000
Vientiane Capital	969000	490000
Phongsaly	195000	96000
Luang-Namtha	202000	102000
Oudomxay	351000	175000
Bokeo	207000	104000
Luang-Pprabang	471000	234000
Houaphanh	313000	155000
Xayabury	429000	210000
Xiengkhuang	270000	134000
Vientiane	468000	234000
Borikhamxay	320000	160000
Khammuane	440000	219000
Savannakhet	1086000	542000
Salavan	450000	223000
Xekong	132000	65000
Champasak	762000	386000
Attapeu	163000	80000
Xaysomboon	111000	54000
